# Supplementary material for: Genetic analyses reveal population structure and recent decline in leopards (Panthera pardus fusca) across the Indian subcontinent
Source: PeerJ. 2020 Feb 4;8:e8482. doi: 10.7717/peerj.8482 (PMC7006512; doi:10.7717/peerj.8482)
Supplement: Data S1 [file peerj-08-8482-s004.xlsx]

## Sheet: Sheet1
SAMPLE ID	FCA 090_1	FCA 090_2	msFCA 052_1	msFCA 052_2	FCA126_1	FCA126_2	FCA 279_1	FCA 279_2	FCA 672_1	FCA 672_2	FCA 230_1	FCA 230_2	FCA 232_1	FCA 232_2	msFCA 441_1	msFCA 441_2	FCA 309_1	FCA 309_2	FCA 506_1	FCA 506_2	msFCA 453_1	msFCA 453_2	FCA 391_1	FCA 391_2	msHDZ 170_1	msHDZ 170_2
RTR_15_157	86	86	111	111	158	158	96	96	84	84	98	98	115	115	101	101	100	100	0	0	69	69	132	144	92	92
RTR_15_172	86	94	103	103	0	0	100	100	84	92	102	102	115	121	97	101	96	102	125	125	69	69	136	140	92	92
RTR_15_186	86	94	103	115	146	146	96	100	84	92	100	104	117	121	105	109	102	106	125	125	69	69	132	132	92	92
RTR_15_193	0	0	101	101	146	146	90	96	84	98	96	96	119	119	101	101	94	100	125	125	69	69	132	136	92	92
RTR_15_31	86	92	101	101	0	0	100	100	84	92	100	100	115	115	101	101	100	106	125	125	69	69	132	136	92	92
RTR_15_48	86	94	111	117	152	152	90	100	84	92	104	104	117	117	97	97	96	106	0	0	69	69	136	136	92	92
RTR_15_55	84	84	101	111	154	154	84	96	84	84	100	106	0	0	97	101	96	100	139	139	69	69	132	132	92	92
RTR_15_70	86	86	101	113	140	146	90	96	84	84	102	102	0	0	101	101	100	100	123	123	69	81	132	132	92	92
RTR_15_240	106	112	115	119	0	0	90	96	86	94	102	102	103	117	105	105	102	108	125	137	81	81	132	136	86	86
RTR_15_301	102	108	115	121	0	0	96	106	84	98	104	104	117	117	101	107	100	108	143	143	81	81	128	136	84	84
RTR_15_360	0	0	113	119	146	154	90	102	84	100	100	106	103	117	101	107	100	108	123	143	85	85	132	132	90	90
RTR_16_181	106	114	113	119	142	142	98	98	86	86	106	106	117	117	101	105	104	104	125	125	85	89	144	144	84	84
RTR_16_232	108	114	111	121	0	0	96	108	86	86	104	106	119	119	93	105	96	102	125	147	81	89	148	152	86	86
RTR_16_3	106	114	111	121	0	0	96	96	84	84	104	104	101	117	101	101	100	100	125	125	81	81	132	140	92	92
HFD_16_219	114	114	115	115	144	144	90	98	86	94	104	104	117	117	101	101	100	100	125	139	0	0	0	0	84	84
HFD_16_65	0	0	115	115	146	146	90	96	84	92	0	0	101	117	101	101	100	100	127	139	81	81	132	132	86	92
HFD_16_73	0	0	0	0	136	136	96	102	84	92	0	0	103	117	97	103	96	102	125	125	81	81	136	144	86	92
LFD_16_201	0	0	113	113	0	0	98	98	86	86	104	104	105	105	0	0	96	96	143	143	69	89	0	0	86	96
LFD_16_218	106	106	121	121	0	0	94	106	84	84	104	104	117	117	93	109	96	96	139	143	81	89	132	136	82	86
LFD_16_51	0	0	0	0	0	0	98	98	84	84	100	100	117	117	105	105	102	102	0	0	69	81	0	0	86	92
LFD_16_61	0	0	0	0	0	0	104	104	84	100	102	102	117	117	97	97	96	96	127	127	81	81	0	0	86	86
NJFD_18_110	102	102	0	0	0	0	86	92	86	100	82	98	113	127	129	129	0	0	0	0	0	0	140	140	92	92
NJFD_18_113	102	102	0	0	142	142	84	92	86	100	82	98	113	127	129	129	0	0	0	0	0	0	128	152	92	92
KTR_16_211	0	0	0	0	0	0	88	88	84	92	104	104	103	117	103	103	102	102	0	0	89	89	0	0	88	88
KTR_18_80	112	112	0	0	0	0	84	92	84	100	84	98	113	127	129	129	104	104	0	0	0	0	0	0	90	90
ATR_18_085	102	102	0	0	0	0	84	84	86	100	82	98	113	113	129	129	0	0	0	0	0	0	140	140	92	92
ATR_18_099	0	0	0	0	0	0	84	92	84	100	82	98	113	127	129	129	96	100	0	0	69	69	0	0	92	92
ATR_18_66	112	112	0	0	0	0	84	92	100	100	84	98	113	127	129	129	102	102	0	0	69	69	132	140	90	90
RFD_16_363	112	112	113	117	146	146	98	102	84	100	106	106	101	115	105	105	106	106	125	143	69	81	132	140	84	84
HLFD_17_46	0	0	113	113	146	154	94	94	86	86	102	102	115	115	93	109	96	108	127	127	85	85	128	132	0	0
TEFD_17_25	112	112	111	115	0	0	102	102	88	100	102	108	117	117	105	105	102	102	127	147	85	85	128	136	0	0
DTR_17_11	112	112	0	0	0	0	84	92	100	100	84	98	111	127	0	0	102	102	0	0	69	69	0	0	90	90
DTR_17_20	112	112	0	0	0	0	84	92	84	100	84	98	111	125	113	129	100	100	0	0	0	0	0	0	90	90
DTR_17_41	112	112	0	0	0	0	84	92	84	100	84	98	111	125	129	129	100	100	0	0	0	0	152	152	90	90
DTR_17_53	112	112	0	0	140	140	84	92	84	100	84	98	113	127	113	129	0	0	0	0	69	69	132	132	90	90
DTR_18_025	102	102	0	0	152	152	86	92	102	102	82	98	113	127	129	129	0	0	0	0	69	69	140	140	92	92
NKFD_18_027	102	102	0	0	0	0	86	92	86	100	82	98	127	127	129	129	0	0	0	0	69	69	0	0	92	92
NKFD_18_030	102	102	0	0	0	0	88	92	100	100	82	98	0	0	133	133	0	0	0	0	69	69	140	140	92	92
SHWLS_18_016	102	102	0	0	142	142	86	92	86	100	82	98	117	117	129	129	96	100	0	0	69	69	148	148	92	92
SHWLS_18_017	102	102	99	99	0	0	88	92	100	100	82	98	0	0	129	129	100	100	137	137	69	69	0	0	92	92
SHWLS_18_018	102	102	99	99	0	0	86	92	84	100	82	98	117	117	129	129	98	98	0	0	0	0	0	0	92	92
SHWLS_18_019	102	102	111	121	142	142	86	92	84	100	82	98	113	127	129	129	100	100	133	133	0	0	132	132	92	92
SHWLS_18_020	102	102	113	117	0	0	84	92	84	100	82	98	113	127	129	129	96	104	133	133	0	0	0	0	92	92
SHWLS_18_022	0	0	0	0	0	0	86	92	100	100	82	98	115	127	129	129	96	96	0	0	69	69	140	140	92	92
SGWLS_18_002	0	0	0	0	140	146	86	92	86	100	82	98	113	127	129	129	104	104	0	0	0	0	152	152	92	92
SGWLS_18_006	102	102	0	0	0	0	86	92	100	100	82	98	113	127	129	129	98	98	0	0	0	0	0	0	92	92
SGWLS_18_009	0	0	0	0	0	0	84	92	86	100	82	98	113	127	129	129	100	100	0	0	0	0	132	132	92	92
VTR_18_10	112	112	0	0	0	0	92	98	92	100	98	98	101	101	109	113	104	104	137	137	85	85	140	140	92	92
VTR_18_100	112	112	0	0	0	0	84	98	92	100	98	98	101	101	109	113	96	96	135	135	85	85	132	132	92	92
VTR_18_11	112	112	115	115	0	0	84	98	86	100	98	98	101	101	109	113	102	102	0	0	0	0	132	132	92	92
VTR_18_16	112	112	111	111	140	140	84	98	92	100	98	98	101	101	109	113	96	102	137	137	0	0	120	132	92	92
VTR_18_22	112	112	0	0	140	140	98	98	86	100	98	98	101	101	109	113	98	102	127	137	0	0	0	0	92	92
VTR_18_38	112	112	0	0	146	146	84	98	92	100	98	98	101	101	109	113	96	96	125	135	69	69	0	0	0	0
VTR_18_47	112	112	0	0	0	0	84	98	92	100	98	98	101	101	113	113	94	102	0	0	0	0	0	0	92	92
VTR_18_70	112	112	0	0	142	142	84	92	82	100	98	98	101	101	109	113	98	104	125	137	69	85	140	140	0	0
VTR_18_85	112	112	0	0	0	0	84	98	84	100	98	98	101	101	109	113	96	102	0	0	69	85	0	0	92	92
